# Supplementary material for: Syntheses and characterization of two novel tetranuclear lead(II) clusters self-assembled by hydrogen bonded interactions
Source: Chem Cent J. 2014 Jun 23;8:39. doi: 10.1186/1752-153X-8-39 (PMC4077112; doi:10.1186/1752-153X-8-39)
Supplement: Additional file 1 — CCDC 954993; CCDC 954992 contain the supplementary crystallographic data for complexes (1) and (2) and respectively can be obtained free of charge via http://www.ccdc.cam.ac.uk/conts/retrieving.html, or from the Cambridge Crystallographic Data Center, 12 Union Road, Cambridge CB2 IEZ, UK; fax:(+44)1223-336-033; or e-mail: deposit@ccdc.cam.ac.uk. [file 1752-153X-8-39-S1.zip › 10123_4704924412858298_MOESM1_ESM.cif]

 
data_shelxl 
 
_audit_creation_method            SHELXL-97 
_chemical_name_systematic 
; 
 ? 
; 
_chemical_name_common             ? 
_chemical_melting_point           ? 
_chemical_formula_moiety          'C76 H48 Cl4 N8 O12 Pb4 S4' 
_chemical_formula_sum 
 'C76 H48 Cl4 N8 O12 Pb4 S4' 
_chemical_formula_weight          2364.11 
 
loop_ 
 _atom_type_symbol 
 _atom_type_description 
 _atom_type_scat_dispersion_real 
 _atom_type_scat_dispersion_imag 
 _atom_type_scat_source 
 'C'  'C'   0.0033   0.0016 
 'International Tables Vol C Tables 4.2.6.8 and 6.1.1.4' 
 'H'  'H'   0.0000   0.0000 
 'International Tables Vol C Tables 4.2.6.8 and 6.1.1.4' 
 'N'  'N'   0.0061   0.0033 
 'International Tables Vol C Tables 4.2.6.8 and 6.1.1.4' 
 'O'  'O'   0.0106   0.0060 
 'International Tables Vol C Tables 4.2.6.8 and 6.1.1.4' 
 'S'  'S'   0.1246   0.1234 
 'International Tables Vol C Tables 4.2.6.8 and 6.1.1.4' 
 'Cl'  'Cl'   0.1484   0.1585 
 'International Tables Vol C Tables 4.2.6.8 and 6.1.1.4' 
 'Pb'  'Pb'  -3.3944  10.1111 
 'International Tables Vol C Tables 4.2.6.8 and 6.1.1.4' 
 
_symmetry_cell_setting           'Triclinic'
_symmetry_space_group_name_H-M    'P-1'
 
loop_ 
 _symmetry_equiv_pos_as_xyz 
 'x, y, z' 
 '-x, -y, -z' 
 
_cell_length_a                    11.6469(4) 
_cell_length_b                    12.2824(4) 
_cell_length_c                    14.1122(4) 
_cell_angle_alpha                 82.427(2) 
_cell_angle_beta                  72.489(2) 
_cell_angle_gamma                 84.915(2) 
_cell_volume                      1905.87(11) 
_cell_formula_units_Z             1 
_cell_measurement_temperature     296(2) 
_cell_measurement_reflns_used     ? 
_cell_measurement_theta_min       ? 
_cell_measurement_theta_max       ? 
 
_exptl_crystal_description       'prism'
_exptl_crystal_colour             'colourless'
_exptl_crystal_size_max           0.12 
_exptl_crystal_size_mid           0.11 
_exptl_crystal_size_min           0.09 
_exptl_crystal_density_meas       ? 
_exptl_crystal_density_diffrn     2.060 
_exptl_crystal_density_method     'not measured' 
_exptl_crystal_F_000              1116.0 
_exptl_absorpt_coefficient_mu     9.124 
_exptl_absorpt_correction_type    multi-scan 
_exptl_absorpt_correction_T_min   0.4035 
_exptl_absorpt_correction_T_max   0.4901 
_exptl_absorpt_process_details    '(SADABS; Bruker, 2008)' 
 
_exptl_special_details 
; 
 ? 
; 
 
_diffrn_ambient_temperature       296(2) 
_diffrn_radiation_wavelength      0.71073 
_diffrn_radiation_type            MoK\a 
_diffrn_radiation_source          'fine-focus sealed tube' 
_diffrn_radiation_monochromator   graphite 
_diffrn_measurement_device_type  'Bruker SMART APEXII CCD area-detector'  
_diffrn_measurement_method        '\f and \w scans'
_diffrn_detector_area_resol_mean  ? 
_diffrn_standards_number          ? 
_diffrn_standards_interval_count  ? 
_diffrn_standards_interval_time   ? 
_diffrn_standards_decay_%         ? 
_diffrn_reflns_number             42604 
_diffrn_reflns_av_R_equivalents   0.0481 
_diffrn_reflns_av_sigmaI/netI     0.0586 
_diffrn_reflns_limit_h_min        -17 
_diffrn_reflns_limit_h_max        17 
_diffrn_reflns_limit_k_min        -18 
_diffrn_reflns_limit_k_max        18 
_diffrn_reflns_limit_l_min        -20 
_diffrn_reflns_limit_l_max        20 
_diffrn_reflns_theta_min          1.52 
_diffrn_reflns_theta_max          31.70 
_reflns_number_total              12353 
_reflns_number_gt                 8027 
_reflns_threshold_expression      >2sigma(I) 
 
_computing_data_collection       'APEX2 (Bruker, 2008)' 
_computing_cell_refinement        'SAINT (Bruker, 2008)' 
_computing_data_reduction         'SAINT (Bruker, 2008)' 
_computing_structure_solution     'SHELXS-97 (Sheldrick, 1990)' 
_computing_structure_refinement   'SHELXL-97 (Sheldrick, 1997)'
_computing_molecular_graphics     'PLATON (Spek, 2009)'
_computing_publication_material   'PLATON (Spek, 2009)'
 
_refine_special_details 
; 
 Refinement of F^2^ against ALL reflections.  The weighted R-factor wR and 
 goodness of fit S are based on F^2^, conventional R-factors R are based 
 on F, with F set to zero for negative F^2^. The threshold expression of 
 F^2^ > 2sigma(F^2^) is used only for calculating R-factors(gt) etc. and is 
 not relevant to the choice of reflections for refinement.  R-factors based 
 on F^2^ are statistically about twice as large as those based on F, and R- 
 factors based on ALL data will be even larger. 
; 
 
_refine_ls_structure_factor_coef  Fsqd  
_refine_ls_matrix_type            full 
_refine_ls_weighting_scheme       calc  
_refine_ls_weighting_details 
 'calc w=1/[\s^2^(Fo^2^)+(0.0467P)^2^+3.3327P] where P=(Fo^2^+2Fc^2^)/3' 
_atom_sites_solution_primary      direct 
_atom_sites_solution_secondary    difmap 
_atom_sites_solution_hydrogens    geom 
_refine_ls_hydrogen_treatment     constr
_refine_ls_extinction_method      none 
_refine_ls_extinction_coef        ? 
_refine_ls_number_reflns          12353 
_refine_ls_number_parameters      487 
_refine_ls_number_restraints      0 
_refine_ls_R_factor_all           0.0804 
_refine_ls_R_factor_gt            0.0381 
_refine_ls_wR_factor_ref          0.1054 
_refine_ls_wR_factor_gt           0.0878 
_refine_ls_goodness_of_fit_ref    1.013 
_refine_ls_restrained_S_all       1.013 
_refine_ls_shift/su_max           0.001 
_refine_ls_shift/su_mean          0.000 
 
loop_ 
 _atom_site_label 
 _atom_site_type_symbol 
 _atom_site_fract_x 
 _atom_site_fract_y 
 _atom_site_fract_z 
 _atom_site_U_iso_or_equiv 
 _atom_site_adp_type 
 _atom_site_occupancy 
 _atom_site_symmetry_multiplicity 
 _atom_site_calc_flag 
 _atom_site_refinement_flags 
 _atom_site_disorder_assembly 
 _atom_site_disorder_group 
Pb1 Pb 0.368620(18) 0.419898(16) 0.479382(15) 0.03269(6) Uani 1 1 d . . . 
Pb2 Pb 0.470189(19) 0.671704(18) 0.271477(15) 0.03528(7) Uani 1 1 d . . . 
N1 N 0.5277(4) 0.2768(4) 0.4157(4) 0.0381(11) Uani 1 1 d . . . 
C23 C 0.2710(5) 0.8197(5) 0.4236(4) 0.0346(12) Uani 1 1 d . . . 
C14 C 0.6263(5) 0.3180(5) 0.3445(4) 0.0347(12) Uani 1 1 d . . . 
N2 N 0.3665(4) 0.8383(4) 0.3410(3) 0.0368(10) Uani 1 1 d . . . 
C18 C 0.1934(6) 0.9059(5) 0.4668(5) 0.0430(14) Uani 1 1 d . . . 
C13 C 0.6374(5) 0.4346(5) 0.3327(4) 0.0352(12) Uani 1 1 d . . . 
C12 C 0.7352(6) 0.4776(5) 0.2602(5) 0.0450(14) Uani 1 1 d . . . 
H12 H 0.7446 0.5531 0.2506 0.054 Uiso 1 1 calc R . . 
C22 C 0.2516(5) 0.7087(5) 0.4660(4) 0.0378(13) Uani 1 1 d . . . 
C17 C 0.2225(6) 1.0153(6) 0.4223(6) 0.0525(17) Uani 1 1 d . . . 
H17 H 0.1752 1.0752 0.4492 0.063 Uiso 1 1 calc R . . 
C15 C 0.3892(6) 0.9397(5) 0.2998(5) 0.0489(16) Uani 1 1 d . . . 
H15 H 0.4533 0.9511 0.2419 0.059 Uiso 1 1 calc R . . 
C11 C 0.8218(6) 0.4076(6) 0.1999(6) 0.0581(19) Uani 1 1 d . . . 
H11 H 0.8856 0.4386 0.1494 0.070 Uiso 1 1 calc R . . 
C6 C 0.5169(7) 0.1693(5) 0.4306(5) 0.0482(16) Uani 1 1 d . . . 
H6 H 0.4493 0.1413 0.4788 0.058 Uiso 1 1 calc R . . 
C7 C 0.6024(8) 0.0964(6) 0.3772(6) 0.060(2) Uani 1 1 d . . . 
H7 H 0.5919 0.0212 0.3903 0.072 Uiso 1 1 calc R . . 
C16 C 0.3201(7) 1.0314(6) 0.3402(6) 0.0552(17) Uani 1 1 d . . . 
H16 H 0.3406 1.1022 0.3113 0.066 Uiso 1 1 calc R . . 
C10 C 0.8148(7) 0.2978(7) 0.2134(6) 0.0603(19) Uani 1 1 d . . . 
H10 H 0.8753 0.2539 0.1745 0.072 Uiso 1 1 calc R . . 
C8 C 0.7003(7) 0.1351(6) 0.3065(6) 0.0600(19) Uani 1 1 d . . . 
H8 H 0.7578 0.0863 0.2708 0.072 Uiso 1 1 calc R . . 
C9 C 0.7164(6) 0.2490(5) 0.2861(5) 0.0464(15) Uani 1 1 d . . . 
C21 C 0.1495(6) 0.6878(6) 0.5448(5) 0.0530(17) Uani 1 1 d . . . 
H21 H 0.1325 0.6157 0.5716 0.064 Uiso 1 1 calc R . . 
O4 O 0.3308(4) 0.6293(3) 0.4278(3) 0.0408(9) Uani 1 1 d . . . 
O3 O 0.5535(3) 0.4962(3) 0.3925(3) 0.0332(8) Uani 1 1 d . . . 
O6 O 0.6297(5) 0.7399(4) 0.3588(4) 0.0591(13) Uani 1 1 d . . . 
O5 O 0.6475(4) 0.8235(5) 0.2079(4) 0.0618(14) Uani 1 1 d . . . 
C34 C 0.6848(6) 0.7972(5) 0.2804(5) 0.0411(13) Uani 1 1 d . . . 
C35 C 0.8060(6) 0.8368(6) 0.2732(5) 0.0519(16) Uani 1 1 d . . . 
S2 S 0.88664(18) 0.90824(17) 0.16689(17) 0.0684(6) Uani 1 1 d . . . 
O1 O 0.3884(4) 0.4386(4) 0.2968(3) 0.0493(11) Uani 1 1 d . . . 
O2 O 0.2589(5) 0.3056(4) 0.3585(4) 0.0629(14) Uani 1 1 d . . . 
C2 C 0.2978(6) 0.3740(5) 0.1885(5) 0.0434(14) Uani 1 1 d . . . 
C1 C 0.3155(6) 0.3718(5) 0.2894(5) 0.0446(14) Uani 1 1 d . . . 
C3 C 0.3518(6) 0.4332(5) 0.1024(5) 0.0452(14) Uani 1 1 d . . . 
H3 H 0.4131 0.4800 0.0953 0.054 Uiso 1 1 calc R . . 
S1 S 0.18787(17) 0.29775(17) 0.17652(13) 0.0551(4) Uani 1 1 d . . . 
C5 C 0.2173(7) 0.3478(7) 0.0530(5) 0.0561(18) Uani 1 1 d . . . 
C4 C 0.3051(8) 0.4168(7) 0.0218(5) 0.065(2) Uani 1 1 d . . . 
H4 H 0.3331 0.4503 -0.0434 0.078 Uiso 1 1 calc R . . 
Cl1 Cl 0.1361(3) 0.3053(3) -0.01694(19) 0.0990(9) Uani 1 1 d . . . 
N3 N 0.4404(5) 0.7860(5) 0.0955(4) 0.0488(13) Uani 1 1 d . . . 
N4 N 0.2592(5) 0.6695(4) 0.2227(4) 0.0424(12) Uani 1 1 d . . . 
C28 C 0.3524(6) 0.7614(6) 0.0613(5) 0.0475(15) Uani 1 1 d . . . 
C29 C 0.2507(6) 0.7025(5) 0.1308(5) 0.0440(14) Uani 1 1 d . . . 
C33 C 0.1692(6) 0.6120(5) 0.2868(5) 0.0500(16) Uani 1 1 d . . . 
H33 H 0.1762 0.5859 0.3498 0.060 Uiso 1 1 calc R . . 
C32 C 0.0674(7) 0.5897(6) 0.2642(6) 0.0580(18) Uani 1 1 d . . . 
H32 H 0.0064 0.5513 0.3116 0.070 Uiso 1 1 calc R . . 
C24 C 0.5336(6) 0.8388(6) 0.0322(5) 0.0559(18) Uani 1 1 d . . . 
H24 H 0.5961 0.8537 0.0563 0.067 Uiso 1 1 calc R . . 
C31 C 0.0578(7) 0.6248(7) 0.1718(6) 0.068(2) Uani 1 1 d . . . 
H31 H -0.0097 0.6102 0.1543 0.082 Uiso 1 1 calc R . . 
C30 C 0.1496(7) 0.6824(7) 0.1041(6) 0.063(2) Uani 1 1 d . . . 
H30 H 0.1439 0.7079 0.0405 0.075 Uiso 1 1 calc R . . 
C36 C 0.8669(8) 0.8214(8) 0.3430(7) 0.074(3) Uani 1 1 d . . . 
H36 H 0.8382 0.7818 0.4055 0.089 Uiso 1 1 calc R . . 
C38 C 1.0008(8) 0.9209(9) 0.2143(10) 0.091(4) Uani 1 1 d . . . 
C37 C 0.9758(10) 0.8710(11) 0.3108(13) 0.122(5) Uani 1 1 d . . . 
H37 H 1.0269 0.8707 0.3503 0.146 Uiso 1 1 calc R . . 
Cl2 Cl 1.1261(3) 0.9884(3) 0.1530(4) 0.167(2) Uani 1 1 d . . . 
C25 C 0.5423(7) 0.8721(7) -0.0653(6) 0.064(2) Uani 1 1 d . . . 
H25 H 0.6067 0.9121 -0.1058 0.076 Uiso 1 1 calc R . . 
C27 C 0.3597(9) 0.7917(10) -0.0399(6) 0.098(4) Uani 1 1 d . . . 
H27 H 0.2987 0.7745 -0.0646 0.118 Uiso 1 1 calc R . . 
C26 C 0.4556(10) 0.8458(9) -0.1017(7) 0.094(3) Uani 1 1 d . . . 
H26 H 0.4612 0.8646 -0.1690 0.112 Uiso 1 1 calc R . . 
C19 C 0.0931(6) 0.8816(7) 0.5499(5) 0.0579(19) Uani 1 1 d . . . 
H19 H 0.0429 0.9381 0.5804 0.070 Uiso 1 1 calc R . . 
C20 C 0.0701(7) 0.7755(7) 0.5851(6) 0.063(2) Uani 1 1 d . . . 
H20 H 0.0005 0.7597 0.6371 0.076 Uiso 1 1 calc R . . 
 
loop_ 
 _atom_site_aniso_label 
 _atom_site_aniso_U_11 
 _atom_site_aniso_U_22 
 _atom_site_aniso_U_33 
 _atom_site_aniso_U_23 
 _atom_site_aniso_U_13 
 _atom_site_aniso_U_12 
Pb1 0.03425(11) 0.02924(11) 0.03627(11) 0.00089(8) -0.01352(9) -0.00607(8) 
Pb2 0.03561(12) 0.03392(12) 0.03472(11) 0.00025(9) -0.01045(9) 0.00119(9) 
N1 0.045(3) 0.029(2) 0.042(3) -0.002(2) -0.017(2) 0.002(2) 
C23 0.032(3) 0.037(3) 0.038(3) -0.007(2) -0.016(2) 0.004(2) 
C14 0.039(3) 0.029(3) 0.039(3) -0.005(2) -0.016(2) 0.000(2) 
N2 0.040(3) 0.034(3) 0.038(2) -0.002(2) -0.013(2) -0.002(2) 
C18 0.041(3) 0.043(3) 0.051(4) -0.010(3) -0.023(3) 0.009(3) 
C13 0.034(3) 0.032(3) 0.043(3) -0.005(2) -0.016(2) -0.001(2) 
C12 0.046(3) 0.035(3) 0.051(4) -0.004(3) -0.008(3) -0.011(3) 
C22 0.036(3) 0.043(3) 0.036(3) 0.000(2) -0.015(2) 0.001(2) 
C17 0.054(4) 0.039(4) 0.073(5) -0.018(3) -0.030(4) 0.011(3) 
C15 0.047(4) 0.040(4) 0.057(4) 0.000(3) -0.013(3) -0.004(3) 
C11 0.044(4) 0.059(5) 0.060(4) -0.011(4) 0.004(3) -0.008(3) 
C6 0.063(4) 0.028(3) 0.056(4) 0.001(3) -0.021(3) -0.010(3) 
C7 0.079(5) 0.027(3) 0.081(5) -0.010(3) -0.034(4) 0.005(3) 
C16 0.061(4) 0.035(3) 0.071(5) -0.003(3) -0.025(4) -0.003(3) 
C10 0.048(4) 0.064(5) 0.062(4) -0.020(4) -0.005(3) 0.010(4) 
C8 0.072(5) 0.036(4) 0.076(5) -0.019(3) -0.026(4) 0.011(3) 
C9 0.051(4) 0.040(3) 0.050(4) -0.017(3) -0.016(3) 0.005(3) 
C21 0.053(4) 0.048(4) 0.050(4) 0.003(3) -0.006(3) -0.005(3) 
O4 0.046(2) 0.030(2) 0.042(2) 0.0040(17) -0.0100(18) 0.0000(18) 
O3 0.036(2) 0.0261(19) 0.039(2) -0.0041(16) -0.0120(16) -0.0031(16) 
O6 0.064(3) 0.055(3) 0.053(3) 0.014(2) -0.018(2) -0.008(3) 
O5 0.049(3) 0.087(4) 0.050(3) 0.005(3) -0.020(2) -0.008(3) 
C34 0.041(3) 0.034(3) 0.050(4) -0.011(3) -0.015(3) 0.001(3) 
C35 0.053(4) 0.046(4) 0.064(4) -0.021(3) -0.025(3) 0.002(3) 
S2 0.0553(11) 0.0554(12) 0.0861(14) -0.0177(10) -0.0015(10) -0.0123(9) 
O1 0.060(3) 0.043(3) 0.055(3) -0.005(2) -0.032(2) -0.009(2) 
O2 0.081(4) 0.063(3) 0.050(3) 0.001(2) -0.025(3) -0.023(3) 
C2 0.046(3) 0.042(3) 0.048(3) -0.011(3) -0.021(3) 0.000(3) 
C1 0.046(3) 0.044(4) 0.046(3) -0.007(3) -0.019(3) 0.003(3) 
C3 0.048(4) 0.046(4) 0.044(3) -0.007(3) -0.015(3) -0.008(3) 
S1 0.0540(10) 0.0680(12) 0.0488(9) -0.0132(8) -0.0170(8) -0.0163(9) 
C5 0.059(4) 0.073(5) 0.046(4) -0.020(3) -0.027(3) 0.003(4) 
C4 0.074(5) 0.079(6) 0.038(4) -0.006(4) -0.011(3) 0.004(4) 
Cl1 0.110(2) 0.135(2) 0.0790(15) -0.0304(15) -0.0581(15) -0.0175(18) 
N3 0.048(3) 0.052(3) 0.044(3) 0.006(2) -0.015(2) -0.004(3) 
N4 0.045(3) 0.040(3) 0.042(3) -0.001(2) -0.013(2) -0.005(2) 
C28 0.048(4) 0.057(4) 0.041(3) 0.001(3) -0.019(3) -0.007(3) 
C29 0.050(4) 0.037(3) 0.050(4) -0.004(3) -0.024(3) 0.001(3) 
C33 0.055(4) 0.039(3) 0.059(4) 0.001(3) -0.022(3) -0.009(3) 
C32 0.055(4) 0.058(5) 0.065(5) -0.003(4) -0.021(4) -0.017(4) 
C24 0.053(4) 0.065(5) 0.054(4) 0.004(3) -0.024(3) -0.011(4) 
C31 0.064(5) 0.074(6) 0.078(5) 0.001(4) -0.039(4) -0.014(4) 
C30 0.063(5) 0.066(5) 0.069(5) 0.004(4) -0.036(4) -0.012(4) 
C36 0.066(5) 0.079(6) 0.103(7) -0.049(5) -0.053(5) 0.024(4) 
C38 0.050(5) 0.071(6) 0.160(10) -0.062(7) -0.019(6) -0.008(4) 
C37 0.077(7) 0.111(10) 0.214(15) -0.106(11) -0.065(9) 0.021(7) 
Cl2 0.0680(17) 0.124(3) 0.292(5) -0.078(3) 0.009(2) -0.0469(18) 
C25 0.063(5) 0.072(5) 0.055(4) 0.015(4) -0.022(4) -0.019(4) 
C27 0.095(7) 0.151(10) 0.058(5) 0.041(6) -0.047(5) -0.051(7) 
C26 0.109(8) 0.120(9) 0.057(5) 0.026(5) -0.035(5) -0.044(7) 
C19 0.046(4) 0.063(5) 0.059(4) -0.017(4) -0.008(3) 0.017(3) 
C20 0.044(4) 0.078(6) 0.055(4) -0.003(4) 0.000(3) 0.006(4) 
 
_geom_special_details 
; 
 All esds (except the esd in the dihedral angle between two l.s. planes) 
 are estimated using the full covariance matrix.  The cell esds are taken 
 into account individually in the estimation of esds in distances, angles 
 and torsion angles; correlations between esds in cell parameters are only 
 used when they are defined by crystal symmetry.  An approximate (isotropic) 
 treatment of cell esds is used for estimating esds involving l.s. planes. 
; 
 
loop_ 
 _geom_bond_atom_site_label_1 
 _geom_bond_atom_site_label_2 
 _geom_bond_distance 
 _geom_bond_site_symmetry_2 
 _geom_bond_publ_flag 
Pb1 O3 2.342(4) . ? 
Pb1 N1 2.483(5) . ? 
Pb1 O1 2.499(4) . ? 
Pb1 O3 2.607(4) 2_666 ? 
Pb1 O4 2.615(4) . ? 
Pb2 O4 2.338(4) . ? 
Pb2 N2 2.447(5) . ? 
Pb2 N4 2.748(5) . ? 
Pb2 O6 2.757(5) . ? 
Pb2 N3 2.788(5) . ? 
N1 C6 1.320(7) . ? 
N1 C14 1.363(7) . ? 
C23 N2 1.357(7) . ? 
C23 C18 1.407(8) . ? 
C23 C22 1.424(8) . ? 
C14 C9 1.415(8) . ? 
C14 C13 1.433(8) . ? 
N2 C15 1.317(8) . ? 
C18 C19 1.405(9) . ? 
C18 C17 1.430(9) . ? 
C13 O3 1.335(7) . ? 
C13 C12 1.374(8) . ? 
C12 C11 1.415(9) . ? 
C22 O4 1.331(7) . ? 
C22 C21 1.378(8) . ? 
C17 C16 1.363(10) . ? 
C15 C16 1.405(10) . ? 
C11 C10 1.343(10) . ? 
C6 C7 1.389(11) . ? 
C7 C8 1.345(11) . ? 
C10 C9 1.406(10) . ? 
C8 C9 1.409(9) . ? 
C21 C20 1.417(10) . ? 
O3 Pb1 2.607(4) 2_666 ? 
O6 C34 1.257(7) . ? 
O5 C34 1.223(7) . ? 
C34 C35 1.504(9) . ? 
C35 C36 1.363(10) . ? 
C35 S2 1.689(8) . ? 
S2 C38 1.685(11) . ? 
O1 C1 1.266(8) . ? 
O2 C1 1.243(8) . ? 
C2 C3 1.337(9) . ? 
C2 C1 1.496(9) . ? 
C2 S1 1.712(6) . ? 
C3 C4 1.444(10) . ? 
S1 C5 1.711(7) . ? 
C5 C4 1.320(11) . ? 
C5 Cl1 1.710(7) . ? 
N3 C28 1.329(8) . ? 
N3 C24 1.336(8) . ? 
N4 C29 1.337(8) . ? 
N4 C33 1.344(8) . ? 
C28 C27 1.407(10) . ? 
C28 C29 1.467(9) . ? 
C29 C30 1.390(9) . ? 
C33 C32 1.375(9) . ? 
C32 C31 1.353(10) . ? 
C24 C25 1.359(10) . ? 
C31 C30 1.378(11) . ? 
C36 C37 1.380(15) . ? 
C38 C37 1.373(17) . ? 
C38 Cl2 1.683(10) . ? 
C25 C26 1.342(12) . ? 
C27 C26 1.357(12) . ? 
C19 C20 1.352(11) . ? 
 
loop_ 
 _geom_angle_atom_site_label_1 
 _geom_angle_atom_site_label_2 
 _geom_angle_atom_site_label_3 
 _geom_angle 
 _geom_angle_site_symmetry_1 
 _geom_angle_site_symmetry_3 
 _geom_angle_publ_flag 
O3 Pb1 N1 68.09(15) . . ? 
O3 Pb1 O1 71.83(14) . . ? 
N1 Pb1 O1 76.84(15) . . ? 
O3 Pb1 O3 72.19(14) . 2_666 ? 
N1 Pb1 O3 103.45(14) . 2_666 ? 
O1 Pb1 O3 140.79(13) . 2_666 ? 
O3 Pb1 O4 71.00(13) . . ? 
N1 Pb1 O4 135.28(14) . . ? 
O1 Pb1 O4 73.96(14) . . ? 
O3 Pb1 O4 80.08(12) 2_666 . ? 
O4 Pb2 N2 68.83(15) . . ? 
O4 Pb2 N4 77.89(15) . . ? 
N2 Pb2 N4 80.35(16) . . ? 
O4 Pb2 O6 91.35(15) . . ? 
N2 Pb2 O6 77.41(16) . . ? 
N4 Pb2 O6 157.57(16) . . ? 
O4 Pb2 N3 130.93(15) . . ? 
N2 Pb2 N3 81.96(16) . . ? 
N4 Pb2 N3 58.44(15) . . ? 
O6 Pb2 N3 120.37(15) . . ? 
C6 N1 C14 118.7(5) . . ? 
C6 N1 Pb1 126.7(4) . . ? 
C14 N1 Pb1 113.5(3) . . ? 
N2 C23 C18 122.0(6) . . ? 
N2 C23 C22 117.5(5) . . ? 
C18 C23 C22 120.5(5) . . ? 
N1 C14 C9 122.0(5) . . ? 
N1 C14 C13 117.2(5) . . ? 
C9 C14 C13 120.8(5) . . ? 
C15 N2 C23 119.8(5) . . ? 
C15 N2 Pb2 125.4(4) . . ? 
C23 N2 Pb2 114.5(4) . . ? 
C19 C18 C23 119.6(6) . . ? 
C19 C18 C17 123.5(6) . . ? 
C23 C18 C17 116.9(6) . . ? 
O3 C13 C12 123.0(5) . . ? 
O3 C13 C14 119.0(5) . . ? 
C12 C13 C14 118.0(5) . . ? 
C13 C12 C11 120.2(6) . . ? 
O4 C22 C21 122.6(6) . . ? 
O4 C22 C23 119.4(5) . . ? 
C21 C22 C23 118.0(6) . . ? 
C16 C17 C18 119.7(6) . . ? 
N2 C15 C16 122.3(6) . . ? 
C10 C11 C12 122.1(6) . . ? 
N1 C6 C7 122.6(7) . . ? 
C8 C7 C6 119.8(7) . . ? 
C17 C16 C15 119.2(7) . . ? 
C11 C10 C9 120.1(6) . . ? 
C7 C8 C9 120.3(7) . . ? 
C10 C9 C8 124.8(6) . . ? 
C10 C9 C14 118.6(6) . . ? 
C8 C9 C14 116.6(6) . . ? 
C22 C21 C20 120.4(7) . . ? 
C22 O4 Pb2 117.8(3) . . ? 
C22 O4 Pb1 135.7(3) . . ? 
Pb2 O4 Pb1 106.35(15) . . ? 
C13 O3 Pb1 118.2(3) . . ? 
C13 O3 Pb1 113.5(3) . 2_666 ? 
Pb1 O3 Pb1 107.81(14) . 2_666 ? 
C34 O6 Pb2 93.2(4) . . ? 
O5 C34 O6 124.8(6) . . ? 
O5 C34 C35 116.6(6) . . ? 
O6 C34 C35 118.6(6) . . ? 
C36 C35 C34 128.6(8) . . ? 
C36 C35 S2 111.1(7) . . ? 
C34 C35 S2 120.3(5) . . ? 
C38 S2 C35 92.7(5) . . ? 
C1 O1 Pb1 104.2(4) . . ? 
C3 C2 C1 129.5(6) . . ? 
C3 C2 S1 111.7(5) . . ? 
C1 C2 S1 118.7(5) . . ? 
O2 C1 O1 125.4(6) . . ? 
O2 C1 C2 118.3(6) . . ? 
O1 C1 C2 116.2(6) . . ? 
C2 C3 C4 113.0(6) . . ? 
C5 S1 C2 90.7(3) . . ? 
C4 C5 Cl1 126.7(6) . . ? 
C4 C5 S1 113.7(5) . . ? 
Cl1 C5 S1 119.5(5) . . ? 
C5 C4 C3 110.8(6) . . ? 
C28 N3 C24 118.7(6) . . ? 
C28 N3 Pb2 119.7(4) . . ? 
C24 N3 Pb2 118.4(4) . . ? 
C29 N4 C33 117.7(6) . . ? 
C29 N4 Pb2 122.7(4) . . ? 
C33 N4 Pb2 118.0(4) . . ? 
N3 C28 C27 119.3(6) . . ? 
N3 C28 C29 118.6(5) . . ? 
C27 C28 C29 122.1(7) . . ? 
N4 C29 C30 121.0(6) . . ? 
N4 C29 C28 116.4(6) . . ? 
C30 C29 C28 122.5(6) . . ? 
N4 C33 C32 123.6(7) . . ? 
C31 C32 C33 118.7(7) . . ? 
N3 C24 C25 123.6(7) . . ? 
C32 C31 C30 119.0(7) . . ? 
C31 C30 C29 120.0(7) . . ? 
C35 C36 C37 112.6(11) . . ? 
C37 C38 Cl2 124.9(10) . . ? 
C37 C38 S2 110.5(8) . . ? 
Cl2 C38 S2 124.6(9) . . ? 
C38 C37 C36 113.0(11) . . ? 
C26 C25 C24 118.5(7) . . ? 
C26 C27 C28 120.2(8) . . ? 
C25 C26 C27 119.6(8) . . ? 
C20 C19 C18 119.6(7) . . ? 
C19 C20 C21 121.6(7) . . ? 
 
_diffrn_measured_fraction_theta_max    0.956 
_diffrn_reflns_theta_full              25.00 
_diffrn_measured_fraction_theta_full   1.000 
_refine_diff_density_max    2.917 
_refine_diff_density_min   -1.639 
_refine_diff_density_rms    0.173 
