# Supplementary material for: Syntheses and characterization of two novel tetranuclear lead(II) clusters self-assembled by hydrogen bonded interactions
Source: Chem Cent J. 2014 Jun 23;8:39. doi: 10.1186/1752-153X-8-39 (PMC4077112; doi:10.1186/1752-153X-8-39)
Supplement: Additional file 2 — CCDC 954993; CCDC 954992 contain the supplementary crystallographic data for complexes (1) and (2) and respectively can be obtained free of charge via http://www.ccdc.cam.ac.uk/conts/retrieving.html, or from the Cambridge Crystallographic Data Center, 12 Union Road, Cambridge CB2 IEZ, UK; fax:(+44)1223-336-033; or e-mail: deposit@ccdc.cam.ac.uk. [file 1752-153X-8-39-S2.zip]

Archive with 1 entries (1 files):
- 10123_4704924412858298_MOESM2_ESM.cif
