# Supplementary material for: Syntheses and characterization of two novel tetranuclear lead(II) clusters self-assembled by hydrogen bonded interactions
Source: Chem Cent J. 2014 Jun 23;8:39. doi: 10.1186/1752-153X-8-39 (PMC4077112; doi:10.1186/1752-153X-8-39)
Supplement: Additional file 2 — CCDC 954993; CCDC 954992 contain the supplementary crystallographic data for complexes (1) and (2) and respectively can be obtained free of charge via http://www.ccdc.cam.ac.uk/conts/retrieving.html, or from the Cambridge Crystallographic Data Center, 12 Union Road, Cambridge CB2 IEZ, UK; fax:(+44)1223-336-033; or e-mail: deposit@ccdc.cam.ac.uk. [file 1752-153X-8-39-S2.zip › 10123_4704924412858298_MOESM2_ESM.cif]

 
data_shelxl 
 
_audit_creation_method            SHELXL-97 
_chemical_name_systematic 
; 
 ? 
; 
_chemical_name_common             ? 
_chemical_melting_point           ? 
_chemical_formula_moiety          'C80 H48 Cl4 N8 O12 Pb4 S4'
_chemical_formula_sum 
 'C80 H48 Cl4 N8 O12 Pb4 S4' 
_chemical_formula_weight           2412.15 
 
loop_ 
 _atom_type_symbol 
 _atom_type_description 
 _atom_type_scat_dispersion_real 
 _atom_type_scat_dispersion_imag 
 _atom_type_scat_source 
 'C'  'C'   0.0033   0.0016 
 'International Tables Vol C Tables 4.2.6.8 and 6.1.1.4' 
 'H'  'H'   0.0000   0.0000 
 'International Tables Vol C Tables 4.2.6.8 and 6.1.1.4' 
 'N'  'N'   0.0061   0.0033 
 'International Tables Vol C Tables 4.2.6.8 and 6.1.1.4' 
 'O'  'O'   0.0106   0.0060 
 'International Tables Vol C Tables 4.2.6.8 and 6.1.1.4' 
 'S'  'S'   0.1246   0.1234 
 'International Tables Vol C Tables 4.2.6.8 and 6.1.1.4' 
 'Cl'  'Cl'   0.1484   0.1585 
 'International Tables Vol C Tables 4.2.6.8 and 6.1.1.4' 
 'Pb'  'Pb'  -3.3944  10.1111 
 'International Tables Vol C Tables 4.2.6.8 and 6.1.1.4' 
 
_symmetry_cell_setting            'Triclinic'
_symmetry_space_group_name_H-M    'P-1'
 
loop_ 
 _symmetry_equiv_pos_as_xyz 
 'x, y, z' 
 '-x, -y, -z' 
 
_cell_length_a                    11.5185(2) 
_cell_length_b                    12.2250(2) 
_cell_length_c                    14.7743(2) 
_cell_angle_alpha                 81.9130(10) 
_cell_angle_beta                  72.3490(10) 
_cell_angle_gamma                 84.4550(10) 
_cell_volume                      1959.55(5) 
_cell_formula_units_Z             1 
_cell_measurement_temperature     296(2) 
_cell_measurement_reflns_used     ? 
_cell_measurement_theta_min       ? 
_cell_measurement_theta_max       ? 
 
_exptl_crystal_description        'prism'
_exptl_crystal_colour             'colourless'
_exptl_crystal_size_max           0.10 
_exptl_crystal_size_mid           0.09 
_exptl_crystal_size_min           0.08 
_exptl_crystal_density_meas       ? 
_exptl_crystal_density_diffrn     2.044
_exptl_crystal_density_method     'not measured' 
_exptl_crystal_F_000              1140.0 
_exptl_absorpt_coefficient_mu     8.876 
_exptl_absorpt_correction_type    multi-scan  
_exptl_absorpt_correction_T_min   0.4705 
_exptl_absorpt_correction_T_max   0.5369 
_exptl_absorpt_process_details    '(SADABS; Bruker, 2008)'  
 
_exptl_special_details 
; 
 ? 
; 
 
_diffrn_ambient_temperature       296(2) 
_diffrn_radiation_wavelength      0.71073 
_diffrn_radiation_type            MoK\a 
_diffrn_radiation_source          'fine-focus sealed tube' 
_diffrn_radiation_monochromator   graphite 
_diffrn_measurement_device_type   'Bruker SMART APEXII CCD area-detector'  
_diffrn_measurement_method        '\f and \w scans'
_diffrn_detector_area_resol_mean  ? 
_diffrn_standards_number          ? 
_diffrn_standards_interval_count  ? 
_diffrn_standards_interval_time   ? 
_diffrn_standards_decay_%         ? 
_diffrn_reflns_number             31600 
_diffrn_reflns_av_R_equivalents   0.0297 
_diffrn_reflns_av_sigmaI/netI     0.0237 
_diffrn_reflns_limit_h_min        -13 
_diffrn_reflns_limit_h_max        13 
_diffrn_reflns_limit_k_min        -14 
_diffrn_reflns_limit_k_max        14 
_diffrn_reflns_limit_l_min        -17 
_diffrn_reflns_limit_l_max        17 
_diffrn_reflns_theta_min          1.69 
_diffrn_reflns_theta_max          25.00 
_reflns_number_total              6904 
_reflns_number_gt                 5948 
_reflns_threshold_expression      >2sigma(I) 
 
_computing_data_collection        'APEX2 (Bruker, 2008)' 
_computing_cell_refinement        'SAINT (Bruker, 2008)' 
_computing_data_reduction         'SAINT (Bruker, 2008)' 
_computing_structure_solution     'SHELXS-97 (Sheldrick, 1990)' 
_computing_structure_refinement   'SHELXL-97 (Sheldrick, 1997)'
_computing_molecular_graphics     'PLATON (Spek, 2009)'
_computing_publication_material   'PLATON (Spek, 2009)'
 
_refine_special_details 
; 
 Refinement of F^2^ against ALL reflections.  The weighted R-factor wR and 
 goodness of fit S are based on F^2^, conventional R-factors R are based 
 on F, with F set to zero for negative F^2^. The threshold expression of 
 F^2^ > 2sigma(F^2^) is used only for calculating R-factors(gt) etc. and is 
 not relevant to the choice of reflections for refinement.  R-factors based 
 on F^2^ are statistically about twice as large as those based on F, and R- 
 factors based on ALL data will be even larger. 
; 
 
_refine_ls_structure_factor_coef  Fsqd  
_refine_ls_matrix_type            full 
_refine_ls_weighting_scheme       calc  
_refine_ls_weighting_details 
 'calc w=1/[\s^2^(Fo^2^)+(0.0247P)^2^+2.6268P] where P=(Fo^2^+2Fc^2^)/3' 
_atom_sites_solution_primary      direct 
_atom_sites_solution_secondary    difmap 
_atom_sites_solution_hydrogens    geom 
_refine_ls_hydrogen_treatment     CONSTR 
_refine_ls_extinction_method      none 
_refine_ls_extinction_coef        ? 
_refine_ls_number_reflns          6904 
_refine_ls_number_parameters      545 
_refine_ls_number_restraints      4 
_refine_ls_R_factor_all           0.0299 
_refine_ls_R_factor_gt            0.0232 
_refine_ls_wR_factor_ref          0.0618 
_refine_ls_wR_factor_gt           0.0586 
_refine_ls_goodness_of_fit_ref    1.179 
_refine_ls_restrained_S_all       1.188 
_refine_ls_shift/su_max           0.002 
_refine_ls_shift/su_mean          0.000 
 
loop_ 
 _atom_site_label 
 _atom_site_type_symbol 
 _atom_site_fract_x 
 _atom_site_fract_y 
 _atom_site_fract_z 
 _atom_site_U_iso_or_equiv 
 _atom_site_adp_type 
 _atom_site_occupancy 
 _atom_site_symmetry_multiplicity 
 _atom_site_calc_flag 
 _atom_site_refinement_flags 
 _atom_site_disorder_assembly 
 _atom_site_disorder_group 
Pb1 Pb 0.631433(16) 0.582007(14) 0.021390(12) 0.03589(6) Uani 1 1 d . . . 
Pb2 Pb 0.524025(16) 0.334998(15) 0.226242(12) 0.03810(6) Uani 1 1 d . . . 
Cl1 Cl -0.1229(3) -0.0035(3) 0.3581(4) 0.219(2) Uani 1 1 d . . . 
Cl2 Cl 0.8430(4) 0.6741(5) 0.5129(3) 0.1229(19) Uani 0.571(4) 1 d P A 1 
S2 S 0.8086(10) 0.6943(11) 0.3212(7) 0.0619(18) Uani 0.571(4) 1 d PD A 1 
C38 C 0.768(2) 0.637(3) 0.4371(19) 0.052(6) Uani 0.571(4) 1 d P A 1 
C39 C 0.6705(18) 0.5745(18) 0.4663(13) 0.070(5) Uani 0.571(4) 1 d PD A 1 
H39 H 0.6302 0.5405 0.5266 0.084 Uiso 0.571(4) 1 calc PR A 1 
C40 C 0.648(4) 0.576(3) 0.3757(19) 0.038(5) Uani 0.571(4) 1 d PD A 1 
H40 H 0.5879 0.5318 0.3734 0.046 Uiso 0.571(4) 1 calc PR A 1 
Cl2X Cl 0.7184(5) 0.5530(4) 0.5667(3) 0.098(2) Uani 0.429(4) 1 d P A 2 
S2X S 0.6418(18) 0.5583(14) 0.3926(9) 0.060(3) Uani 0.429(4) 1 d PD A 2 
C38X C 0.728(3) 0.608(3) 0.453(2) 0.049(9) Uani 0.429(4) 1 d P A 2 
C39X C 0.8105(19) 0.686(2) 0.3999(16) 0.064(6) Uani 0.429(4) 1 d PD A 2 
H39B H 0.8669 0.7206 0.4179 0.076 Uiso 0.429(4) 1 calc PR A 2 
C40X C 0.785(4) 0.697(5) 0.310(3) 0.044(8) Uani 0.429(4) 1 d PD A 2 
H40B H 0.8245 0.7491 0.2607 0.052 Uiso 0.429(4) 1 calc PR A 2 
S1 S 0.11438(16) 0.09134(14) 0.33295(14) 0.0735(5) Uani 1 1 d . . . 
O1 O 0.4440(3) 0.5055(3) 0.1026(2) 0.0378(7) Uani 1 1 d . . . 
O2 O 0.6706(3) 0.3737(3) 0.0775(2) 0.0431(8) Uani 1 1 d . . . 
O3 O 0.3453(4) 0.1923(4) 0.2855(3) 0.0689(12) Uani 1 1 d . . . 
O4 O 0.3643(4) 0.2564(3) 0.1368(3) 0.0630(9) Uani 1 1 d . . . 
O5 O 0.6120(4) 0.5701(3) 0.1954(3) 0.0527(9) Uani 1 1 d . . . 
O6 O 0.7450(4) 0.6999(4) 0.1334(3) 0.0698(12) Uani 1 1 d . . . 
N1 N 0.4698(4) 0.7265(3) 0.0803(3) 0.0386(9) Uani 1 1 d . . . 
N2 N 0.6270(4) 0.1656(3) 0.1620(3) 0.0405(9) Uani 1 1 d . . . 
N3 N 0.5438(4) 0.2149(4) 0.3959(3) 0.0459(10) Uani 1 1 d . . . 
N4 N 0.7353(4) 0.3274(3) 0.2738(3) 0.0403(9) Uani 1 1 d . . . 
C1 C 0.3657(4) 0.6862(4) 0.1427(3) 0.0357(10) Uani 1 1 d . . . 
C2 C 0.3545(4) 0.5691(4) 0.1543(3) 0.0361(10) Uani 1 1 d . . . 
C3 C 0.2506(5) 0.5274(4) 0.2187(4) 0.0443(12) Uani 1 1 d . . . 
H3 H 0.2418 0.4514 0.2283 0.053 Uiso 1 1 calc R . . 
C4 C 0.1573(5) 0.5973(5) 0.2705(4) 0.0534(14) Uani 1 1 d . . . 
H4 H 0.0884 0.5665 0.3140 0.064 Uiso 1 1 calc R . . 
C5 C 0.1654(5) 0.7087(5) 0.2583(4) 0.0513(13) Uani 1 1 d . . . 
H5 H 0.1018 0.7536 0.2922 0.062 Uiso 1 1 calc R . . 
C6 C 0.2699(5) 0.7559(4) 0.1945(4) 0.0421(12) Uani 1 1 d . . . 
C7 C 0.2877(6) 0.8704(4) 0.1768(4) 0.0529(14) Uani 1 1 d . . . 
H7 H 0.2271 0.9197 0.2078 0.063 Uiso 1 1 calc R . . 
C8 C 0.3924(6) 0.9089(4) 0.1148(4) 0.0560(15) Uani 1 1 d . . . 
H8 H 0.4046 0.9843 0.1043 0.067 Uiso 1 1 calc R . . 
C9 C 0.4817(5) 0.8345(4) 0.0669(4) 0.0500(13) Uani 1 1 d . . . 
H9 H 0.5526 0.8620 0.0238 0.060 Uiso 1 1 calc R . . 
C10 C 0.7253(4) 0.1817(4) 0.0835(3) 0.0366(10) Uani 1 1 d . . . 
C11 C 0.7495(4) 0.2938(4) 0.0429(3) 0.0380(11) Uani 1 1 d . . . 
C12 C 0.8557(5) 0.3114(5) -0.0300(4) 0.0507(13) Uani 1 1 d . . . 
H12 H 0.8768 0.3834 -0.0549 0.061 Uiso 1 1 calc R . . 
C13 C 0.9331(5) 0.2218(6) -0.0673(4) 0.0606(16) Uani 1 1 d . . . 
H13 H 1.0049 0.2361 -0.1160 0.073 Uiso 1 1 calc R . . 
C14 C 0.9063(5) 0.1153(5) -0.0345(4) 0.0560(15) Uani 1 1 d . . . 
H14 H 0.9565 0.0579 -0.0634 0.067 Uiso 1 1 calc R . . 
C15 C 0.8022(5) 0.0918(4) 0.0437(4) 0.0430(12) Uani 1 1 d . . . 
C16 C 0.7680(5) -0.0155(4) 0.0864(4) 0.0530(14) Uani 1 1 d . . . 
H16 H 0.8138 -0.0770 0.0611 0.064 Uiso 1 1 calc R . . 
C17 C 0.6695(6) -0.0295(4) 0.1638(5) 0.0589(15) Uani 1 1 d . . . 
H17 H 0.6476 -0.1002 0.1925 0.071 Uiso 1 1 calc R . . 
C18 C 0.6004(5) 0.0637(4) 0.2005(4) 0.0535(14) Uani 1 1 d . . . 
H18 H 0.5331 0.0533 0.2542 0.064 Uiso 1 1 calc R . . 
C23 C 0.6399(5) 0.2310(4) 0.4272(4) 0.0451(12) Uani 1 1 d . . . 
C19 C 0.4506(6) 0.1642(5) 0.4571(4) 0.0577(15) Uani 1 1 d . . . 
H19 H 0.3840 0.1546 0.4365 0.069 Uiso 1 1 calc R . . 
C20 C 0.4465(6) 0.1236(5) 0.5522(4) 0.0671(17) Uani 1 1 d . . . 
H20 H 0.3796 0.0867 0.5925 0.081 Uiso 1 1 calc R . . 
C21 C 0.5414(7) 0.1393(6) 0.5837(4) 0.0715(19) Uani 1 1 d . . . 
H21 H 0.5398 0.1141 0.6465 0.086 Uiso 1 1 calc R . . 
C22 C 0.6418(6) 0.1935(5) 0.5220(4) 0.0602(15) Uani 1 1 d . . . 
C29 C 0.7444(8) 0.2113(7) 0.5510(5) 0.088(2) Uani 1 1 d . . . 
H29 H 0.7458 0.1854 0.6130 0.106 Uiso 1 1 calc R . . 
C30 C 0.8397(7) 0.2647(7) 0.4906(5) 0.083(2) Uani 1 1 d . . . 
H30 H 0.9059 0.2754 0.5114 0.100 Uiso 1 1 calc R . . 
C25 C 0.8404(6) 0.3052(5) 0.3949(4) 0.0544(14) Uani 1 1 d . . . 
C26 C 0.9370(6) 0.3626(5) 0.3307(4) 0.0617(16) Uani 1 1 d . . . 
H26 H 1.0045 0.3742 0.3494 0.074 Uiso 1 1 calc R . . 
C27 C 0.9325(5) 0.4015(5) 0.2413(4) 0.0552(14) Uani 1 1 d . . . 
H27 H 0.9963 0.4398 0.1980 0.066 Uiso 1 1 calc R . . 
C28 C 0.8305(5) 0.3827(4) 0.2162(4) 0.0493(13) Uani 1 1 d . . . 
H28 H 0.8277 0.4104 0.1549 0.059 Uiso 1 1 calc R . . 
C24 C 0.7404(5) 0.2886(4) 0.3630(3) 0.0414(11) Uani 1 1 d . . . 
C31 C 0.3081(6) 0.2075(5) 0.2149(5) 0.0630(9) Uani 1 1 d . . . 
C32 C 0.1884(5) 0.1605(4) 0.2259(4) 0.0519(14) Uani 1 1 d . . . 
C35 C -0.0007(8) 0.0683(8) 0.2916(9) 0.111(4) Uani 1 1 d . . . 
C34 C 0.0173(10) 0.1088(9) 0.2016(11) 0.137(5) Uani 1 1 d . . . 
H34 H -0.0362 0.1007 0.1671 0.165 Uiso 1 1 calc R . . 
C33 C 0.1238(7) 0.1649(6) 0.1629(6) 0.079(2) Uani 1 1 d . . . 
H33 H 0.1477 0.2012 0.1011 0.095 Uiso 1 1 calc R . . 
C36 C 0.6851(5) 0.6358(5) 0.2018(4) 0.0500(13) Uani 1 1 d . A . 
C37 C 0.7038(6) 0.6347(5) 0.2966(4) 0.0628(17) Uani 1 1 d D . . 
 
loop_ 
 _atom_site_aniso_label 
 _atom_site_aniso_U_11 
 _atom_site_aniso_U_22 
 _atom_site_aniso_U_33 
 _atom_site_aniso_U_23 
 _atom_site_aniso_U_13 
 _atom_site_aniso_U_12 
Pb1 0.03465(11) 0.03284(10) 0.03853(11) 0.00074(7) -0.00918(8) -0.00622(8) 
Pb2 0.03654(12) 0.03786(11) 0.03630(11) -0.00100(8) -0.00732(8) -0.00058(8) 
Cl1 0.0742(17) 0.148(3) 0.395(6) -0.119(3) 0.046(3) -0.0638(18) 
Cl2 0.116(3) 0.190(5) 0.098(3) -0.049(3) -0.070(3) -0.007(3) 
S2 0.044(4) 0.086(3) 0.068(4) -0.027(3) -0.022(2) -0.016(3) 
C38 0.035(18) 0.08(2) 0.040(19) -0.015(14) -0.005(14) -0.012(10) 
C39 0.078(15) 0.080(12) 0.036(8) -0.005(7) 0.006(9) -0.004(10) 
C40 0.070(10) 0.026(10) 0.020(9) 0.008(7) -0.011(8) -0.025(8) 
Cl2X 0.139(5) 0.109(4) 0.048(2) -0.012(2) -0.038(3) 0.025(3) 
S2X 0.084(5) 0.048(5) 0.042(5) 0.003(3) -0.013(4) -0.006(4) 
C38X 0.03(2) 0.07(3) 0.025(10) 0.005(14) 0.012(17) 0.001(15) 
C39X 0.049(13) 0.101(18) 0.052(14) -0.035(11) -0.020(10) -0.010(10) 
C40X 0.021(15) 0.088(14) 0.033(10) -0.027(9) -0.013(8) -0.008(11) 
S1 0.0561(10) 0.0603(10) 0.0895(12) -0.0153(9) 0.0070(9) -0.0163(8) 
O1 0.0381(19) 0.0310(17) 0.0441(18) -0.0055(14) -0.0108(15) -0.0032(14) 
O2 0.046(2) 0.0352(18) 0.0399(18) 0.0009(14) -0.0045(16) 0.0043(16) 
O3 0.054(3) 0.097(3) 0.059(3) -0.008(2) -0.019(2) -0.018(2) 
O4 0.066(2) 0.0477(19) 0.063(2) 0.0068(15) -0.0066(18) -0.0039(17) 
O5 0.065(3) 0.047(2) 0.051(2) -0.0062(17) -0.0248(19) -0.0067(19) 
O6 0.076(3) 0.073(3) 0.064(3) -0.013(2) -0.017(2) -0.023(2) 
N1 0.042(2) 0.032(2) 0.041(2) 0.0007(17) -0.0127(19) -0.0052(18) 
N2 0.043(2) 0.034(2) 0.043(2) -0.0034(18) -0.0111(19) -0.0016(18) 
N3 0.047(3) 0.044(2) 0.042(2) 0.0007(19) -0.009(2) -0.002(2) 
N4 0.041(2) 0.038(2) 0.038(2) -0.0030(17) -0.0062(18) -0.0049(19) 
C1 0.042(3) 0.031(2) 0.036(2) -0.0023(19) -0.015(2) -0.003(2) 
C2 0.035(3) 0.039(3) 0.037(2) -0.006(2) -0.014(2) -0.004(2) 
C3 0.043(3) 0.038(3) 0.047(3) -0.004(2) -0.004(2) -0.010(2) 
C4 0.041(3) 0.057(4) 0.054(3) -0.011(3) 0.002(3) -0.010(3) 
C5 0.042(3) 0.058(3) 0.051(3) -0.018(3) -0.005(3) 0.003(3) 
C6 0.043(3) 0.041(3) 0.046(3) -0.012(2) -0.016(2) 0.002(2) 
C7 0.062(4) 0.041(3) 0.057(3) -0.014(3) -0.017(3) 0.007(3) 
C8 0.070(4) 0.031(3) 0.069(4) -0.004(3) -0.025(3) 0.000(3) 
C9 0.056(4) 0.032(3) 0.058(3) 0.005(2) -0.014(3) -0.010(3) 
C10 0.036(3) 0.040(3) 0.037(2) -0.007(2) -0.016(2) 0.000(2) 
C11 0.037(3) 0.042(3) 0.035(2) -0.001(2) -0.014(2) -0.001(2) 
C12 0.044(3) 0.051(3) 0.048(3) 0.000(2) -0.005(3) 0.001(3) 
C13 0.041(3) 0.080(5) 0.048(3) 0.000(3) -0.001(3) 0.005(3) 
C14 0.048(3) 0.065(4) 0.052(3) -0.014(3) -0.013(3) 0.017(3) 
C15 0.040(3) 0.046(3) 0.048(3) -0.009(2) -0.020(2) 0.007(2) 
C16 0.054(4) 0.039(3) 0.072(4) -0.018(3) -0.026(3) 0.010(3) 
C17 0.062(4) 0.032(3) 0.082(4) -0.002(3) -0.021(3) -0.007(3) 
C18 0.049(3) 0.044(3) 0.061(3) -0.001(3) -0.007(3) -0.007(3) 
C23 0.052(3) 0.042(3) 0.042(3) -0.004(2) -0.015(2) -0.003(2) 
C19 0.051(4) 0.061(4) 0.056(3) 0.006(3) -0.011(3) -0.012(3) 
C20 0.072(5) 0.069(4) 0.047(3) 0.011(3) -0.002(3) -0.017(3) 
C21 0.092(5) 0.076(5) 0.042(3) 0.011(3) -0.016(3) -0.020(4) 
C22 0.078(4) 0.057(4) 0.047(3) 0.000(3) -0.021(3) -0.011(3) 
C29 0.110(6) 0.110(6) 0.056(4) 0.019(4) -0.048(4) -0.035(5) 
C30 0.095(6) 0.105(6) 0.066(4) 0.007(4) -0.048(4) -0.035(5) 
C25 0.062(4) 0.052(3) 0.056(3) -0.001(3) -0.027(3) -0.010(3) 
C26 0.059(4) 0.067(4) 0.071(4) -0.006(3) -0.033(3) -0.016(3) 
C27 0.045(3) 0.053(3) 0.066(4) -0.003(3) -0.013(3) -0.014(3) 
C28 0.051(3) 0.049(3) 0.049(3) -0.004(2) -0.015(3) -0.009(3) 
C24 0.048(3) 0.039(3) 0.039(3) -0.006(2) -0.015(2) -0.003(2) 
C31 0.066(2) 0.0477(19) 0.063(2) 0.0068(15) -0.0066(18) -0.0039(17) 
C32 0.050(3) 0.043(3) 0.066(4) -0.018(3) -0.019(3) 0.003(3) 
C35 0.048(5) 0.097(7) 0.185(10) -0.075(8) -0.001(6) -0.019(4) 
C34 0.080(7) 0.119(9) 0.266(15) -0.138(11) -0.095(10) 0.046(6) 
C33 0.070(5) 0.086(5) 0.107(6) -0.052(4) -0.056(4) 0.027(4) 
C36 0.055(4) 0.049(3) 0.050(3) -0.016(3) -0.020(3) 0.008(3) 
C37 0.068(4) 0.070(4) 0.061(4) -0.031(3) -0.034(3) 0.024(3) 
 
_geom_special_details 
; 
 All esds (except the esd in the dihedral angle between two l.s. planes) 
 are estimated using the full covariance matrix.  The cell esds are taken 
 into account individually in the estimation of esds in distances, angles 
 and torsion angles; correlations between esds in cell parameters are only 
 used when they are defined by crystal symmetry.  An approximate (isotropic) 
 treatment of cell esds is used for estimating esds involving l.s. planes. 
; 
 
loop_ 
 _geom_bond_atom_site_label_1 
 _geom_bond_atom_site_label_2 
 _geom_bond_distance 
 _geom_bond_site_symmetry_2 
 _geom_bond_publ_flag 
Pb1 O1 2.341(3) . ? 
Pb1 N1 2.482(4) . ? 
Pb1 O5 2.497(3) . ? 
Pb1 O2 2.606(3) . ? 
Pb1 O1 2.636(3) 2_665 ? 
Pb2 O2 2.348(3) . ? 
Pb2 N2 2.448(4) . ? 
Pb2 O3 2.686(4) . ? 
Pb2 N4 2.720(4) . ? 
Pb2 N3 2.782(4) . ? 
Cl1 C35 1.695(9) . ? 
Cl2 C38 1.74(3) . ? 
S2 C37 1.622(10) . ? 
S2 C38 1.70(3) . ? 
C38 C39 1.34(2) . ? 
C39 C40 1.436(19) . ? 
C39 H39 0.9300 . ? 
C40 C37 1.30(3) . ? 
C40 H40 0.9300 . ? 
Cl2X C38X 1.70(3) . ? 
S2X C37 1.593(12) . ? 
S2X C38X 1.72(4) . ? 
C38X C39X 1.39(3) . ? 
C39X C40X 1.430(19) . ? 
C39X H39B 0.9300 . ? 
C40X C37 1.34(4) . ? 
C40X H40B 0.9300 . ? 
S1 C35 1.680(11) . ? 
S1 C32 1.700(6) . ? 
O1 C2 1.336(6) . ? 
O1 Pb1 2.636(3) 2_665 ? 
O2 C11 1.315(6) . ? 
O3 C31 1.228(7) . ? 
O4 C31 1.239(7) . ? 
O5 C36 1.250(6) . ? 
O6 C36 1.252(7) . ? 
N1 C9 1.321(6) . ? 
N1 C1 1.359(6) . ? 
N2 C18 1.317(6) . ? 
N2 C10 1.360(6) . ? 
N3 C19 1.317(7) . ? 
N3 C23 1.362(7) . ? 
N4 C28 1.341(6) . ? 
N4 C24 1.353(6) . ? 
C1 C6 1.421(7) . ? 
C1 C2 1.431(6) . ? 
C2 C3 1.374(7) . ? 
C3 C4 1.407(7) . ? 
C3 H3 0.9300 . ? 
C4 C5 1.357(8) . ? 
C4 H4 0.9300 . ? 
C5 C6 1.401(7) . ? 
C5 H5 0.9300 . ? 
C6 C7 1.410(7) . ? 
C7 C8 1.353(8) . ? 
C7 H7 0.9300 . ? 
C8 C9 1.395(8) . ? 
C8 H8 0.9300 . ? 
C9 H9 0.9300 . ? 
C10 C15 1.420(7) . ? 
C10 C11 1.434(7) . ? 
C11 C12 1.374(7) . ? 
C12 C13 1.408(8) . ? 
C12 H12 0.9300 . ? 
C13 C14 1.353(9) . ? 
C13 H13 0.9300 . ? 
C14 C15 1.410(8) . ? 
C14 H14 0.9300 . ? 
C15 C16 1.411(7) . ? 
C16 C17 1.350(8) . ? 
C16 H16 0.9300 . ? 
C17 C18 1.401(8) . ? 
C17 H17 0.9300 . ? 
C18 H18 0.9300 . ? 
C23 C22 1.417(7) . ? 
C23 C24 1.429(7) . ? 
C19 C20 1.411(8) . ? 
C19 H19 0.9300 . ? 
C20 C21 1.350(9) . ? 
C20 H20 0.9300 . ? 
C21 C22 1.396(9) . ? 
C21 H21 0.9300 . ? 
C22 C29 1.418(9) . ? 
C29 C30 1.345(10) . ? 
C29 H29 0.9300 . ? 
C30 C25 1.429(8) . ? 
C30 H30 0.9300 . ? 
C25 C26 1.398(8) . ? 
C25 C24 1.412(7) . ? 
C26 C27 1.353(8) . ? 
C26 H26 0.9300 . ? 
C27 C28 1.383(8) . ? 
C27 H27 0.9300 . ? 
C28 H28 0.9300 . ? 
C31 C32 1.500(8) . ? 
C32 C33 1.349(8) . ? 
C35 C34 1.313(15) . ? 
C34 C33 1.390(14) . ? 
C34 H34 0.9300 . ? 
C33 H33 0.9300 . ? 
C36 C37 1.479(7) . ? 
 
loop_ 
 _geom_angle_atom_site_label_1 
 _geom_angle_atom_site_label_2 
 _geom_angle_atom_site_label_3 
 _geom_angle 
 _geom_angle_site_symmetry_1 
 _geom_angle_site_symmetry_3 
 _geom_angle_publ_flag 
O1 Pb1 N1 68.31(12) . . ? 
O1 Pb1 O5 73.85(12) . . ? 
N1 Pb1 O5 76.04(12) . . ? 
O1 Pb1 O2 71.10(11) . . ? 
N1 Pb1 O2 134.56(11) . . ? 
O5 Pb1 O2 73.85(11) . . ? 
O1 Pb1 O1 71.82(12) . 2_665 ? 
N1 Pb1 O1 104.18(11) . 2_665 ? 
O5 Pb1 O1 142.55(11) . 2_665 ? 
O2 Pb1 O1 81.27(10) . 2_665 ? 
O2 Pb2 N2 68.31(12) . . ? 
O2 Pb2 O3 131.56(12) . . ? 
N2 Pb2 O3 77.36(14) . . ? 
O2 Pb2 N4 77.05(12) . . ? 
N2 Pb2 N4 78.97(13) . . ? 
O3 Pb2 N4 129.01(13) . . ? 
O2 Pb2 N3 131.11(12) . . ? 
N2 Pb2 N3 81.39(13) . . ? 
O3 Pb2 N3 72.55(13) . . ? 
N4 Pb2 N3 59.64(12) . . ? 
C37 S2 C38 93.0(10) . . ? 
C39 C38 S2 117(2) . . ? 
C39 C38 Cl2 124(2) . . ? 
S2 C38 Cl2 118.4(13) . . ? 
C38 C39 C40 98(3) . . ? 
C38 C39 H39 130.8 . . ? 
C40 C39 H39 130.8 . . ? 
C37 C40 C39 126(2) . . ? 
C37 C40 H40 117.2 . . ? 
C39 C40 H40 117.2 . . ? 
C37 S2X C38X 92.0(12) . . ? 
C39X C38X Cl2X 124(3) . . ? 
C39X C38X S2X 116(3) . . ? 
Cl2X C38X S2X 119.8(18) . . ? 
C38X C39X C40X 101(3) . . ? 
C38X C39X H39B 129.6 . . ? 
C40X C39X H39B 129.6 . . ? 
C37 C40X C39X 121(4) . . ? 
C37 C40X H40B 119.7 . . ? 
C39X C40X H40B 119.7 . . ? 
C35 S1 C32 91.3(5) . . ? 
C2 O1 Pb1 118.7(3) . . ? 
C2 O1 Pb1 110.6(3) . 2_665 ? 
Pb1 O1 Pb1 108.18(12) . 2_665 ? 
C11 O2 Pb2 118.6(3) . . ? 
C11 O2 Pb1 135.3(3) . . ? 
Pb2 O2 Pb1 106.07(12) . . ? 
C31 O3 Pb2 98.7(4) . . ? 
C36 O5 Pb1 105.7(3) . . ? 
C9 N1 C1 118.7(4) . . ? 
C9 N1 Pb1 126.5(4) . . ? 
C1 N1 Pb1 114.1(3) . . ? 
C18 N2 C10 119.1(4) . . ? 
C18 N2 Pb2 125.8(4) . . ? 
C10 N2 Pb2 114.9(3) . . ? 
C19 N3 C23 118.0(5) . . ? 
C19 N3 Pb2 121.4(4) . . ? 
C23 N3 Pb2 118.6(3) . . ? 
C28 N4 C24 116.8(4) . . ? 
C28 N4 Pb2 120.3(3) . . ? 
C24 N4 Pb2 121.5(3) . . ? 
N1 C1 C6 122.4(4) . . ? 
N1 C1 C2 117.4(4) . . ? 
C6 C1 C2 120.3(4) . . ? 
O1 C2 C3 123.0(4) . . ? 
O1 C2 C1 119.3(4) . . ? 
C3 C2 C1 117.8(4) . . ? 
C2 C3 C4 121.3(5) . . ? 
C2 C3 H3 119.4 . . ? 
C4 C3 H3 119.4 . . ? 
C5 C4 C3 121.5(5) . . ? 
C5 C4 H4 119.2 . . ? 
C3 C4 H4 119.2 . . ? 
C4 C5 C6 119.7(5) . . ? 
C4 C5 H5 120.1 . . ? 
C6 C5 H5 120.1 . . ? 
C5 C6 C7 124.3(5) . . ? 
C5 C6 C1 119.4(5) . . ? 
C7 C6 C1 116.3(5) . . ? 
C8 C7 C6 120.5(5) . . ? 
C8 C7 H7 119.7 . . ? 
C6 C7 H7 119.7 . . ? 
C7 C8 C9 119.3(5) . . ? 
C7 C8 H8 120.3 . . ? 
C9 C8 H8 120.3 . . ? 
N1 C9 C8 122.8(5) . . ? 
N1 C9 H9 118.6 . . ? 
C8 C9 H9 118.6 . . ? 
N2 C10 C15 121.7(4) . . ? 
N2 C10 C11 117.3(4) . . ? 
C15 C10 C11 121.0(5) . . ? 
O2 C11 C12 123.7(5) . . ? 
O2 C11 C10 118.8(4) . . ? 
C12 C11 C10 117.5(5) . . ? 
C11 C12 C13 120.8(5) . . ? 
C11 C12 H12 119.6 . . ? 
C13 C12 H12 119.6 . . ? 
C14 C13 C12 122.1(5) . . ? 
C14 C13 H13 118.9 . . ? 
C12 C13 H13 118.9 . . ? 
C13 C14 C15 119.8(5) . . ? 
C13 C14 H14 120.1 . . ? 
C15 C14 H14 120.1 . . ? 
C14 C15 C16 124.8(5) . . ? 
C14 C15 C10 118.5(5) . . ? 
C16 C15 C10 116.8(5) . . ? 
C17 C16 C15 120.4(5) . . ? 
C17 C16 H16 119.8 . . ? 
C15 C16 H16 119.8 . . ? 
C16 C17 C18 119.2(5) . . ? 
C16 C17 H17 120.4 . . ? 
C18 C17 H17 120.4 . . ? 
N2 C18 C17 122.7(5) . . ? 
N2 C18 H18 118.6 . . ? 
C17 C18 H18 118.6 . . ? 
N3 C23 C22 121.7(5) . . ? 
N3 C23 C24 119.0(4) . . ? 
C22 C23 C24 119.3(5) . . ? 
N3 C19 C20 123.5(6) . . ? 
N3 C19 H19 118.2 . . ? 
C20 C19 H19 118.2 . . ? 
C21 C20 C19 118.8(6) . . ? 
C21 C20 H20 120.6 . . ? 
C19 C20 H20 120.6 . . ? 
C20 C21 C22 119.8(6) . . ? 
C20 C21 H21 120.1 . . ? 
C22 C21 H21 120.1 . . ? 
C21 C22 C23 118.1(6) . . ? 
C21 C22 C29 122.2(6) . . ? 
C23 C22 C29 119.7(6) . . ? 
C30 C29 C22 121.3(6) . . ? 
C30 C29 H29 119.4 . . ? 
C22 C29 H29 119.4 . . ? 
C29 C30 C25 120.7(6) . . ? 
C29 C30 H30 119.6 . . ? 
C25 C30 H30 119.6 . . ? 
C26 C25 C24 117.9(5) . . ? 
C26 C25 C30 122.3(6) . . ? 
C24 C25 C30 119.8(5) . . ? 
C27 C26 C25 120.2(5) . . ? 
C27 C26 H26 119.9 . . ? 
C25 C26 H26 119.9 . . ? 
C26 C27 C28 118.1(5) . . ? 
C26 C27 H27 120.9 . . ? 
C28 C27 H27 120.9 . . ? 
N4 C28 C27 124.8(5) . . ? 
N4 C28 H28 117.6 . . ? 
C27 C28 H28 117.6 . . ? 
N4 C24 C25 122.2(5) . . ? 
N4 C24 C23 118.6(4) . . ? 
C25 C24 C23 119.2(5) . . ? 
O3 C31 O4 124.1(6) . . ? 
O3 C31 C32 116.4(5) . . ? 
O4 C31 C32 119.6(6) . . ? 
C33 C32 C31 130.2(6) . . ? 
C33 C32 S1 111.0(5) . . ? 
C31 C32 S1 118.8(4) . . ? 
C34 C35 S1 112.2(8) . . ? 
C34 C35 Cl1 124.3(10) . . ? 
S1 C35 Cl1 123.4(9) . . ? 
C35 C34 C33 113.5(9) . . ? 
C35 C34 H34 123.2 . . ? 
C33 C34 H34 123.2 . . ? 
C32 C33 C34 111.9(9) . . ? 
C32 C33 H33 124.1 . . ? 
C34 C33 H33 124.1 . . ? 
O5 C36 O6 124.7(5) . . ? 
O5 C36 C37 117.0(5) . . ? 
O6 C36 C37 118.3(5) . . ? 
C40 C37 C40X 111(2) . . ? 
C40 C37 C36 126.9(13) . . ? 
C40X C37 C36 121.8(17) . . ? 
C40 C37 S2X 3(3) . . ? 
C40X C37 S2X 110.6(18) . . ? 
C36 C37 S2X 127.4(7) . . ? 
C40 C37 S2 105.5(14) . . ? 
C40X C37 S2 8(2) . . ? 
C36 C37 S2 127.2(6) . . ? 
S2X C37 S2 104.5(7) . . ? 
 
loop_ 
 _geom_torsion_atom_site_label_1 
 _geom_torsion_atom_site_label_2 
 _geom_torsion_atom_site_label_3 
 _geom_torsion_atom_site_label_4 
 _geom_torsion 
 _geom_torsion_site_symmetry_1 
 _geom_torsion_site_symmetry_2 
 _geom_torsion_site_symmetry_3 
 _geom_torsion_site_symmetry_4 
 _geom_torsion_publ_flag 
C37 S2 C38 C39 -3(3) . . . . ? 
C37 S2 C38 Cl2 -176.4(19) . . . . ? 
S2 C38 C39 C40 5(4) . . . . ? 
Cl2 C38 C39 C40 178(3) . . . . ? 
C38 C39 C40 C37 -6(5) . . . . ? 
C37 S2X C38X C39X -1(3) . . . . ? 
C37 S2X C38X Cl2X -175(2) . . . . ? 
Cl2X C38X C39X C40X 177(3) . . . . ? 
S2X C38X C39X C40X 2(4) . . . . ? 
C38X C39X C40X C37 -4(5) . . . . ? 
N1 Pb1 O1 C2 -12.9(3) . . . . ? 
O5 Pb1 O1 C2 68.2(3) . . . . ? 
O2 Pb1 O1 C2 146.2(3) . . . . ? 
O1 Pb1 O1 C2 -127.0(3) 2_665 . . . ? 
N1 Pb1 O1 Pb1 114.09(15) . . . 2_665 ? 
O5 Pb1 O1 Pb1 -164.83(15) . . . 2_665 ? 
O2 Pb1 O1 Pb1 -86.77(12) . . . 2_665 ? 
O1 Pb1 O1 Pb1 0.0 2_665 . . 2_665 ? 
N2 Pb2 O2 C11 -13.2(3) . . . . ? 
O3 Pb2 O2 C11 -61.3(4) . . . . ? 
N4 Pb2 O2 C11 70.0(3) . . . . ? 
N3 Pb2 O2 C11 42.7(4) . . . . ? 
N2 Pb2 O2 Pb1 167.52(17) . . . . ? 
O3 Pb2 O2 Pb1 119.39(16) . . . . ? 
N4 Pb2 O2 Pb1 -109.36(14) . . . . ? 
N3 Pb2 O2 Pb1 -136.61(14) . . . . ? 
O1 Pb1 O2 C11 145.2(4) . . . . ? 
N1 Pb1 O2 C11 172.8(4) . . . . ? 
O5 Pb1 O2 C11 -136.8(4) . . . . ? 
O1 Pb1 O2 C11 71.5(4) 2_665 . . . ? 
O1 Pb1 O2 Pb2 -35.67(12) . . . . ? 
N1 Pb1 O2 Pb2 -8.0(2) . . . . ? 
O5 Pb1 O2 Pb2 42.38(13) . . . . ? 
O1 Pb1 O2 Pb2 -109.34(14) 2_665 . . . ? 
O2 Pb2 O3 C31 -42.2(5) . . . . ? 
N2 Pb2 O3 C31 -87.4(4) . . . . ? 
N4 Pb2 O3 C31 -151.7(4) . . . . ? 
N3 Pb2 O3 C31 -172.2(4) . . . . ? 
O1 Pb1 O5 C36 -160.6(4) . . . . ? 
N1 Pb1 O5 C36 -89.6(3) . . . . ? 
O2 Pb1 O5 C36 124.9(4) . . . . ? 
O1 Pb1 O5 C36 175.2(3) 2_665 . . . ? 
O1 Pb1 N1 C9 -177.9(4) . . . . ? 
O5 Pb1 N1 C9 104.2(4) . . . . ? 
O2 Pb1 N1 C9 153.9(4) . . . . ? 
O1 Pb1 N1 C9 -114.4(4) 2_665 . . . ? 
O1 Pb1 N1 C1 11.7(3) . . . . ? 
O5 Pb1 N1 C1 -66.2(3) . . . . ? 
O2 Pb1 N1 C1 -16.6(4) . . . . ? 
O1 Pb1 N1 C1 75.1(3) 2_665 . . . ? 
O2 Pb2 N2 C18 -175.5(5) . . . . ? 
O3 Pb2 N2 C18 -30.3(4) . . . . ? 
N4 Pb2 N2 C18 104.2(4) . . . . ? 
N3 Pb2 N2 C18 43.6(4) . . . . ? 
O2 Pb2 N2 C10 9.5(3) . . . . ? 
O3 Pb2 N2 C10 154.7(3) . . . . ? 
N4 Pb2 N2 C10 -70.8(3) . . . . ? 
N3 Pb2 N2 C10 -131.4(3) . . . . ? 
O2 Pb2 N3 C19 -151.7(4) . . . . ? 
N2 Pb2 N3 C19 -100.6(4) . . . . ? 
O3 Pb2 N3 C19 -21.2(4) . . . . ? 
N4 Pb2 N3 C19 177.2(5) . . . . ? 
O2 Pb2 N3 C23 44.6(4) . . . . ? 
N2 Pb2 N3 C23 95.6(4) . . . . ? 
O3 Pb2 N3 C23 175.0(4) . . . . ? 
N4 Pb2 N3 C23 13.4(3) . . . . ? 
O2 Pb2 N4 C28 24.4(4) . . . . ? 
N2 Pb2 N4 C28 94.4(4) . . . . ? 
O3 Pb2 N4 C28 158.0(3) . . . . ? 
N3 Pb2 N4 C28 -179.1(4) . . . . ? 
O2 Pb2 N4 C24 -169.6(4) . . . . ? 
N2 Pb2 N4 C24 -99.5(4) . . . . ? 
O3 Pb2 N4 C24 -35.9(4) . . . . ? 
N3 Pb2 N4 C24 -13.1(3) . . . . ? 
C9 N1 C1 C6 -0.5(7) . . . . ? 
Pb1 N1 C1 C6 170.8(3) . . . . ? 
C9 N1 C1 C2 178.9(4) . . . . ? 
Pb1 N1 C1 C2 -9.9(5) . . . . ? 
Pb1 O1 C2 C3 -167.0(4) . . . . ? 
Pb1 O1 C2 C3 67.1(5) 2_665 . . . ? 
Pb1 O1 C2 C1 13.3(5) . . . . ? 
Pb1 O1 C2 C1 -112.6(4) 2_665 . . . ? 
N1 C1 C2 O1 -1.5(6) . . . . ? 
C6 C1 C2 O1 177.8(4) . . . . ? 
N1 C1 C2 C3 178.7(4) . . . . ? 
C6 C1 C2 C3 -1.9(7) . . . . ? 
O1 C2 C3 C4 -178.7(5) . . . . ? 
C1 C2 C3 C4 1.1(7) . . . . ? 
C2 C3 C4 C5 0.6(9) . . . . ? 
C3 C4 C5 C6 -1.4(9) . . . . ? 
C4 C5 C6 C7 -179.8(5) . . . . ? 
C4 C5 C6 C1 0.5(8) . . . . ? 
N1 C1 C6 C5 -179.5(5) . . . . ? 
C2 C1 C6 C5 1.2(7) . . . . ? 
N1 C1 C6 C7 0.8(7) . . . . ? 
C2 C1 C6 C7 -178.5(4) . . . . ? 
C5 C6 C7 C8 179.1(5) . . . . ? 
C1 C6 C7 C8 -1.3(8) . . . . ? 
C6 C7 C8 C9 1.4(9) . . . . ? 
C1 N1 C9 C8 0.6(8) . . . . ? 
Pb1 N1 C9 C8 -169.5(4) . . . . ? 
C7 C8 C9 N1 -1.0(9) . . . . ? 
C18 N2 C10 C15 -1.9(7) . . . . ? 
Pb2 N2 C10 C15 173.4(3) . . . . ? 
C18 N2 C10 C11 178.8(4) . . . . ? 
Pb2 N2 C10 C11 -5.9(5) . . . . ? 
Pb2 O2 C11 C12 -163.6(4) . . . . ? 
Pb1 O2 C11 C12 15.4(7) . . . . ? 
Pb2 O2 C11 C10 15.6(5) . . . . ? 
Pb1 O2 C11 C10 -165.3(3) . . . . ? 
N2 C10 C11 O2 -6.0(6) . . . . ? 
C15 C10 C11 O2 174.7(4) . . . . ? 
N2 C10 C11 C12 173.2(4) . . . . ? 
C15 C10 C11 C12 -6.1(7) . . . . ? 
O2 C11 C12 C13 -176.5(5) . . . . ? 
C10 C11 C12 C13 4.3(8) . . . . ? 
C11 C12 C13 C14 0.8(9) . . . . ? 
C12 C13 C14 C15 -4.3(9) . . . . ? 
C13 C14 C15 C16 -177.2(5) . . . . ? 
C13 C14 C15 C10 2.4(8) . . . . ? 
N2 C10 C15 C14 -176.5(5) . . . . ? 
C11 C10 C15 C14 2.8(7) . . . . ? 
N2 C10 C15 C16 3.1(7) . . . . ? 
C11 C10 C15 C16 -177.6(4) . . . . ? 
C14 C15 C16 C17 177.0(5) . . . . ? 
C10 C15 C16 C17 -2.6(8) . . . . ? 
C15 C16 C17 C18 0.8(9) . . . . ? 
C10 N2 C18 C17 -0.1(8) . . . . ? 
Pb2 N2 C18 C17 -174.8(4) . . . . ? 
C16 C17 C18 N2 0.6(9) . . . . ? 
C19 N3 C23 C22 0.8(8) . . . . ? 
Pb2 N3 C23 C22 165.1(4) . . . . ? 
C19 N3 C23 C24 -178.2(5) . . . . ? 
Pb2 N3 C23 C24 -13.9(6) . . . . ? 
C23 N3 C19 C20 -1.5(9) . . . . ? 
Pb2 N3 C19 C20 -165.4(5) . . . . ? 
N3 C19 C20 C21 1.6(10) . . . . ? 
C19 C20 C21 C22 -0.9(11) . . . . ? 
C20 C21 C22 C23 0.3(10) . . . . ? 
C20 C21 C22 C29 -179.3(7) . . . . ? 
N3 C23 C22 C21 -0.2(9) . . . . ? 
C24 C23 C22 C21 178.8(6) . . . . ? 
N3 C23 C22 C29 179.4(6) . . . . ? 
C24 C23 C22 C29 -1.6(9) . . . . ? 
C21 C22 C29 C30 -179.3(8) . . . . ? 
C23 C22 C29 C30 1.1(12) . . . . ? 
C22 C29 C30 C25 -0.1(13) . . . . ? 
C29 C30 C25 C26 179.0(8) . . . . ? 
C29 C30 C25 C24 -0.3(11) . . . . ? 
C24 C25 C26 C27 0.7(9) . . . . ? 
C30 C25 C26 C27 -178.6(7) . . . . ? 
C25 C26 C27 C28 0.0(9) . . . . ? 
C24 N4 C28 C27 0.6(8) . . . . ? 
Pb2 N4 C28 C27 167.3(4) . . . . ? 
C26 C27 C28 N4 -0.7(9) . . . . ? 
C28 N4 C24 C25 0.2(7) . . . . ? 
Pb2 N4 C24 C25 -166.3(4) . . . . ? 
C28 N4 C24 C23 178.9(5) . . . . ? 
Pb2 N4 C24 C23 12.4(6) . . . . ? 
C26 C25 C24 N4 -0.8(8) . . . . ? 
C30 C25 C24 N4 178.5(6) . . . . ? 
C26 C25 C24 C23 -179.5(5) . . . . ? 
C30 C25 C24 C23 -0.2(8) . . . . ? 
N3 C23 C24 N4 1.4(7) . . . . ? 
C22 C23 C24 N4 -177.6(5) . . . . ? 
N3 C23 C24 C25 -179.8(5) . . . . ? 
C22 C23 C24 C25 1.1(8) . . . . ? 
Pb2 O3 C31 O4 14.2(7) . . . . ? 
Pb2 O3 C31 C32 -167.3(4) . . . . ? 
O3 C31 C32 C33 178.8(6) . . . . ? 
O4 C31 C32 C33 -2.6(10) . . . . ? 
O3 C31 C32 S1 0.1(8) . . . . ? 
O4 C31 C32 S1 178.7(5) . . . . ? 
C35 S1 C32 C33 0.6(5) . . . . ? 
C35 S1 C32 C31 179.5(5) . . . . ? 
C32 S1 C35 C34 1.1(8) . . . . ? 
C32 S1 C35 Cl1 179.0(6) . . . . ? 
S1 C35 C34 C33 -2.5(12) . . . . ? 
Cl1 C35 C34 C33 179.6(6) . . . . ? 
C31 C32 C33 C34 179.1(6) . . . . ? 
S1 C32 C33 C34 -2.0(7) . . . . ? 
C35 C34 C33 C32 3.0(11) . . . . ? 
Pb1 O5 C36 O6 5.8(7) . . . . ? 
Pb1 O5 C36 C37 -172.4(4) . . . . ? 
C39 C40 C37 C40X -2(6) . . . . ? 
C39 C40 C37 C36 178(3) . . . . ? 
C39 C40 C37 S2X 78(29) . . . . ? 
C39 C40 C37 S2 5(5) . . . . ? 
C39X C40X C37 C40 7(6) . . . . ? 
C39X C40X C37 C36 -173(3) . . . . ? 
C39X C40X C37 S2X 3(5) . . . . ? 
C39X C40X C37 S2 -41(13) . . . . ? 
O5 C36 C37 C40 -4(3) . . . . ? 
O6 C36 C37 C40 178(3) . . . . ? 
O5 C36 C37 C40X 176(3) . . . . ? 
O6 C36 C37 C40X -2(3) . . . . ? 
O5 C36 C37 S2X 0.5(12) . . . . ? 
O6 C36 C37 S2X -177.9(11) . . . . ? 
O5 C36 C37 S2 168.5(8) . . . . ? 
O6 C36 C37 S2 -9.8(10) . . . . ? 
C38X S2X C37 C40 -103(30) . . . . ? 
C38X S2X C37 C40X -1(3) . . . . ? 
C38X S2X C37 C36 174.9(14) . . . . ? 
C38X S2X C37 S2 4.7(17) . . . . ? 
C38 S2 C37 C40 -1(3) . . . . ? 
C38 S2 C37 C40X 133(17) . . . . ? 
C38 S2 C37 C36 -174.1(13) . . . . ? 
C38 S2 C37 S2X -3.8(16) . . . . ? 
 
_diffrn_measured_fraction_theta_max    1.000 
_diffrn_reflns_theta_full              25.00 
_diffrn_measured_fraction_theta_full   1.000 
_refine_diff_density_max    2.607 
_refine_diff_density_min   -0.648 
_refine_diff_density_rms    0.107 
